# Supplementary material for: Finely Tunable Carbon Nanofiber Catalysts for the Efficient Production of HMF in Biphasic MIBK/H2O Systems
Source: Nanomaterials (Basel). 2024 Jul 31;14(15):1293. doi: 10.3390/nano14151293 (PMC11314515; doi:10.3390/nano14151293)
Supplement: Supplementary file 1 [file nanomaterials-14-01293-s001.zip]

Archive with 1 entries (1 files):
- nanomaterials-3028465-supplementary.pdf
